# Supplementary material for: Five-Year Cardiovascular Outcomes after Infective Endocarditis in Patients with versus without Drug Use History
Source: J Pers Med. 2022 Sep 22;12(10):1562. doi: 10.3390/jpm12101562 (PMC9605539; doi:10.3390/jpm12101562)
Supplement: Supplementary file 1 [file jpm-12-01562-s001.zip]

Archive with 1 entries (1 files):
- jpm-1835822-supplementary.pdf
